# Supplementary material for: Two new species of Fuscoporia (Hymenochaetales, Basidiomycota) from southern China based on morphological characters and molecular evidence
Source: MycoKeys. 2019 Dec 12;61:75–89. doi: 10.3897/mycokeys.61.46799 (PMC6923280; doi:10.3897/mycokeys.61.46799)
Supplement: XML Treatment for Fuscoporia acutimarginata [file mycokeys.61.46799-treatment1.xml]

<!DOCTYPE tp:taxon-treatment
  PUBLIC "-//TaxonX//DTD Taxonomic Treatment Publishing DTD v0 20100105//EN" "tax-treatment-NSO.dtd">
<tp:taxon-treatment xmlns:tp="http://www.plazi.org/taxpub"><tp:treatment-meta><kwd-group><label>Taxon classification</label><kwd><named-content xmlns:xlink="http://www.w3.org/1999/xlink" content-type="kingdom">Fungi</named-content></kwd><kwd><named-content xmlns:xlink="http://www.w3.org/1999/xlink" content-type="order">Hymenochaetales</named-content></kwd><kwd><named-content xmlns:xlink="http://www.w3.org/1999/xlink" content-type="family">Hymenochaetaceae</named-content></kwd></kwd-group><mixed-citation publication-type="journal"><person-group><name><surname>Chen</surname><given-names>Qian</given-names></name><name><surname>Dai</surname><given-names>Yu-Cheng</given-names></name></person-group><article-title>Two new species of <italic><tp:taxon-name><tp:taxon-name-part taxon-name-part-type="genus" reg="Fuscoporia">Fuscoporia</tp:taxon-name-part></tp:taxon-name></italic> (<tp:taxon-name><tp:taxon-name-part taxon-name-part-type="order">Hymenochaetales</tp:taxon-name-part></tp:taxon-name>, <tp:taxon-name><tp:taxon-name-part taxon-name-part-type="phylum">Basidiomycota</tp:taxon-name-part></tp:taxon-name>) from southern China based on morphological characters and molecular evidence</article-title><source>MycoKeys</source><day>12</day><month>12</month><year>2019</year><volume>61</volume><fpage>75</fpage><lpage>89</lpage><pub-id pub-id-type="doi">10.3897/mycokeys.61.46799</pub-id></mixed-citation></tp:treatment-meta><tp:nomenclature><tp:taxon-name><object-id xmlns:xlink="http://www.w3.org/1999/xlink" content-type="arpha" xlink:type="simple">4298BC90-BB1A-58F6-84B0-C050C6D59056</object-id>
              <tp:taxon-name-part taxon-name-part-type="genus" reg="Fuscoporia">Fuscoporia</tp:taxon-name-part>
              <tp:taxon-name-part taxon-name-part-type="species" reg="acutimarginata">acutimarginata</tp:taxon-name-part>
              <object-id xmlns:xlink="http://www.w3.org/1999/xlink" content-type="mycobank" xlink:type="simple">824732</object-id>
            </tp:taxon-name><tp:taxon-authority>Y.C. Dai &amp; Q. Chen</tp:taxon-authority><tp:taxon-status xmlns:xlink="http://www.w3.org/1999/xlink" xlink:type="simple">sp. nov.</tp:taxon-status><xref ref-type="fig" rid="F3">Figs 3A</xref><xref ref-type="fig" rid="F4">, 4</xref></tp:nomenclature><tp:treatment-sec sec-type="material" id="SECID0E2DBG"><title>Type.</title><p>China. Yunnan Province: Kunming, Wild Duck Park, 2 August 2016, on fallen angiosperm branch, Dai 16892 (holotypes: <named-content xmlns:xlink="http://www.w3.org/1999/xlink" content-type="dwc:institutional_code" xlink:type="simple">BJFC</named-content> 022998).</p></tp:treatment-sec><tp:treatment-sec sec-type="etymology" id="SECID0EJEBG"><title>Etymology.</title><p>“<italic>Acutimarginata</italic>” (Latin): referring to the species with a sharp margin of fruiting body.</p></tp:treatment-sec><tp:treatment-sec sec-type="description" id="SECID0EWEBG"><title>Description.</title><p>Basidiocarps annual, effused-reflexed to pileate, broadly attached, without taste or odor and soft corky when fresh. Pilei conchate, laterally fused, convex towards margin, projecting up to 1.5 cm, 7 cm wide and 6 mm thick at base. Pileal surface yellowish brown to dark brown, velutinate, concentrically sulcate with zoned; margin acute, yellowish brown. Pore surface yellowish brown when dry, glancing; margin distinct, yellowish, up to 2 mm wide; pores circular to angular, 5–7 per mm; dissepiments thin, entire. Context yellowish brown to dull brown, corky, up to 3 mm thick. Tubes yellowish brown, paler than context, corky, up to 3 mm long.</p></tp:treatment-sec><tp:treatment-sec sec-type="Hyphal structure" id="SECID0E2EBG"><title>Hyphal structure.</title><p>Hyphal system dimitic; generative hyphae simple septate; tissue darkening but otherwise unchanged in <abbrev xmlns:xlink="http://www.w3.org/1999/xlink" xlink:title="potassium hydroxide" id="ABBRID0EBFBG" xlink:type="simple">KOH</abbrev>.</p></tp:treatment-sec><tp:treatment-sec sec-type="Subiculum" id="SECID0EFFBG"><title>Subiculum.</title><p>Generative hyphae rare, hyaline to pale yellowish, thin- to slightly thick-walled, occasionally branched, 2–3.5 μm in diam; skeletal hyphae dominant, yellowish brown, thick-walled with a wide lumen, unbranched, aseptate, interwoven, 2–4.3 μm in diam.</p></tp:treatment-sec><tp:treatment-sec sec-type="Tubes" id="SECID0EKFBG"><title>Tubes.</title><p>Generative hyphae hyaline, thin-walled, occasionally branched, 2–3 μm in diam, occasionally encrusted at dissepiment edges; skeletal hyphae dominant, yellowish brown, thick-walled with a wide lumen, unbranched, aseptate, straight, subparallel along the tubes, 2–4 μm in diam. Irregular crystals occasionally present among trama and hymenia.</p></tp:treatment-sec><tp:treatment-sec sec-type="Hymenium" id="SECID0EPFBG"><title>Hymenium.</title><p>Hymenial setae rare, mostly originating from tramal hyphae, subulate, dark brown, thick-walled, 20–40 × 3–7 μm; cystidioles frequent, fusoid, sometimes covered with crystals, hyaline, thin-walled, 16.5–26 × 4–6.5 μm; basidia broadly clavate, with four sterigmata and a simple septum at the base, 14–17 × 4.8–6.5 μm; basidioles similar in shape to basidia, but slightly smaller. Basidiospores cylindrical, hyaline, thin-walled, smooth, <abbrev xmlns:xlink="http://www.w3.org/1999/xlink" xlink:title="Melzer’s reagent" id="ABBRID0EVFBG" xlink:type="simple">IKI</abbrev>–, <abbrev xmlns:xlink="http://www.w3.org/1999/xlink" xlink:title="Cotton Blue" id="ABBRID0EZFBG" xlink:type="simple">CB</abbrev>–, (7–)7.5–9(–9.8) × (2.2–)2.5–3.2 μm, L = 8.12 μm, W = 2.87μm, Q = 2.73–2.95 (n = 60/2).</p></tp:treatment-sec><tp:treatment-sec sec-type="material" id="SECID0E4FBG"><title>Additional specimens examined (paratypes).</title><p>China. Hunan Province: Yizhang County, Mangshan Nature Reserve, Guizizhai, 16 Aug 2014, on fallen angiosperm trunk, Dai 15115 (<named-content xmlns:xlink="http://www.w3.org/1999/xlink" content-type="dwc:institutional_code" xlink:type="simple">BJFC</named-content> 018227), Dai 15137 (<named-content xmlns:xlink="http://www.w3.org/1999/xlink" content-type="dwc:institutional_code" xlink:type="simple">BJFC</named-content> 018253).</p><fig id="F3" position="float" orientation="portrait"><object-id xmlns:xlink="http://www.w3.org/1999/xlink" content-type="doi" xlink:type="simple">10.3897/mycokeys.61.46799.figure3</object-id><object-id xmlns:xlink="http://www.w3.org/1999/xlink" content-type="arpha" xlink:type="simple">62A187B4-81CF-59C3-BA79-78A73EF4A04B</object-id><label>Figure 3.</label><caption><p>Basidiocarps of <italic><tp:taxon-name><tp:taxon-name-part taxon-name-part-type="genus" reg="Fuscoporia">Fuscoporia</tp:taxon-name-part></tp:taxon-name></italic>. <bold>A</bold><italic><tp:taxon-name><tp:taxon-name-part taxon-name-part-type="genus" reg="Fuscoporia">F.</tp:taxon-name-part> <tp:taxon-name-part taxon-name-part-type="species" reg="acutimarginata">acutimarginata</tp:taxon-name-part></tp:taxon-name></italic> (Dai 15137) <bold>B</bold><italic><tp:taxon-name><tp:taxon-name-part taxon-name-part-type="genus" reg="Fuscoporia">F.</tp:taxon-name-part> <tp:taxon-name-part taxon-name-part-type="species" reg="ramulicola">ramulicola</tp:taxon-name-part></tp:taxon-name></italic> (Dai 16155). Scale bars: 10 mm.</p></caption><graphic xmlns:xlink="http://www.w3.org/1999/xlink" xlink:href="mycokeys-61-075-g003.jpg" position="float" orientation="portrait" xlink:type="simple" id="oo_364510.jpg"><uri content-type="original_file" xlink:type="simple">https://binary.pensoft.net/fig/364510</uri></graphic></fig><fig id="F4" position="float" orientation="portrait"><object-id xmlns:xlink="http://www.w3.org/1999/xlink" content-type="doi" xlink:type="simple">10.3897/mycokeys.61.46799.figure4</object-id><object-id xmlns:xlink="http://www.w3.org/1999/xlink" content-type="arpha" xlink:type="simple">3A8998DC-1CD7-50EB-9DF6-8CED38AFB4D8</object-id><label>Figure 4.</label><caption><p>Microscopic structures of <italic><tp:taxon-name><tp:taxon-name-part taxon-name-part-type="genus" reg="Fuscoporia">Fuscoporia</tp:taxon-name-part> <tp:taxon-name-part taxon-name-part-type="species" reg="acutimarginata">acutimarginata</tp:taxon-name-part></tp:taxon-name></italic> (Holotype, Dai 16892) <bold>A</bold> basidiospores <bold>B</bold> basidia and basidioles <bold>C</bold> cystidioles <bold>D</bold> hymenial setae <bold>E</bold> generative hyphae at dissepiment edge <bold>F</bold> hyphae from trama <bold>G</bold> hyphae from subiculum.</p></caption><graphic xmlns:xlink="http://www.w3.org/1999/xlink" xlink:href="mycokeys-61-075-g004.jpg" position="float" orientation="portrait" xlink:type="simple" id="oo_364511.jpg"><uri content-type="original_file" xlink:type="simple">https://binary.pensoft.net/fig/364511</uri></graphic></fig></tp:treatment-sec></tp:taxon-treatment>
