# Supplementary material for: Two new species of Fuscoporia (Hymenochaetales, Basidiomycota) from southern China based on morphological characters and molecular evidence
Source: MycoKeys. 2019 Dec 12;61:75–89. doi: 10.3897/mycokeys.61.46799 (PMC6923280; doi:10.3897/mycokeys.61.46799)
Supplement: XML Treatment for Fuscoporia ramulicola [file mycokeys.61.46799-treatment2.xml]

<!DOCTYPE tp:taxon-treatment
  PUBLIC "-//TaxonX//DTD Taxonomic Treatment Publishing DTD v0 20100105//EN" "tax-treatment-NSO.dtd">
<tp:taxon-treatment xmlns:tp="http://www.plazi.org/taxpub"><tp:treatment-meta><kwd-group><label>Taxon classification</label><kwd><named-content xmlns:xlink="http://www.w3.org/1999/xlink" content-type="kingdom">Fungi</named-content></kwd><kwd><named-content xmlns:xlink="http://www.w3.org/1999/xlink" content-type="order">Hymenochaetales</named-content></kwd><kwd><named-content xmlns:xlink="http://www.w3.org/1999/xlink" content-type="family">Hymenochaetaceae</named-content></kwd></kwd-group><mixed-citation publication-type="journal"><person-group><name><surname>Chen</surname><given-names>Qian</given-names></name><name><surname>Dai</surname><given-names>Yu-Cheng</given-names></name></person-group><article-title>Two new species of <italic><tp:taxon-name><tp:taxon-name-part taxon-name-part-type="genus" reg="Fuscoporia">Fuscoporia</tp:taxon-name-part></tp:taxon-name></italic> (<tp:taxon-name><tp:taxon-name-part taxon-name-part-type="order">Hymenochaetales</tp:taxon-name-part></tp:taxon-name>, <tp:taxon-name><tp:taxon-name-part taxon-name-part-type="phylum">Basidiomycota</tp:taxon-name-part></tp:taxon-name>) from southern China based on morphological characters and molecular evidence</article-title><source>MycoKeys</source><day>12</day><month>12</month><year>2019</year><volume>61</volume><fpage>75</fpage><lpage>89</lpage><pub-id pub-id-type="doi">10.3897/mycokeys.61.46799</pub-id></mixed-citation></tp:treatment-meta><tp:nomenclature><tp:taxon-name><object-id xmlns:xlink="http://www.w3.org/1999/xlink" content-type="arpha" xlink:type="simple">A45B5EAD-2319-5EAD-A1B3-1EA8E6AA1096</object-id>
              <tp:taxon-name-part taxon-name-part-type="genus" reg="Fuscoporia">Fuscoporia</tp:taxon-name-part>
              <tp:taxon-name-part taxon-name-part-type="species" reg="ramulicola">ramulicola</tp:taxon-name-part>
              <object-id xmlns:xlink="http://www.w3.org/1999/xlink" content-type="mycobank" xlink:type="simple">824734</object-id>
            </tp:taxon-name><tp:taxon-authority>Y.C. Dai &amp; Q. Chen</tp:taxon-authority><tp:taxon-status xmlns:xlink="http://www.w3.org/1999/xlink" xlink:type="simple">sp. nov.</tp:taxon-status><xref ref-type="fig" rid="F3">Figs 3B</xref><xref ref-type="fig" rid="F5">, 5</xref></tp:nomenclature><tp:treatment-sec sec-type="material" id="SECID0EYKBG"><title>Type.</title><p>China. Yunnan Province: Binchuan County, Jizushan Park, 30 August 2015, on fallen angiosperm branch, Dai 15723 (holotypes: <named-content xmlns:xlink="http://www.w3.org/1999/xlink" content-type="dwc:institutional_code" xlink:type="simple">BJFC</named-content> 019827).</p></tp:treatment-sec><tp:treatment-sec sec-type="etymology" id="SECID0EGLBG"><title>Etymology.</title><p>“<italic><tp:taxon-name><tp:taxon-name-part taxon-name-part-type="genus" reg="Ramulicola">Ramulicola</tp:taxon-name-part></tp:taxon-name></italic>” (Latin) referring to the species growing on branches.</p></tp:treatment-sec><tp:treatment-sec sec-type="description" id="SECID0ETLBG"><title>Description.</title><p>Basidiocarps annual, resupinate, effused, inseparable, without taste or odor and corky when fresh, light-weight and hard corky when dry, up to 10 cm long, 2.2 cm wide and 1 mm thick at center. Pore surface grayish brown, fawn, cracked with age; sterile margin yellowish brown to olivaceous buff, distinctly paler than tubes, up to 1 mm wide; pores more or less angular, 6–7 per mm; dissepiments thin, sometimes irregular to slightly lacerate; abundant setae seen in tube cavities (under lens). Subiculum reddish brown, corky, very thin, about 0.1 mm thick. Tubes olivaceous buff, paler contrasting with pores and subiculum, hard corky, up to 0.9 mm long.</p></tp:treatment-sec><tp:treatment-sec sec-type="Hyphal structure" id="SECID0EYLBG"><title>Hyphal structure.</title><p>Hyphal system dimitic; generative hyphae simple septate; tissue darkening but otherwise unchanged in <abbrev xmlns:xlink="http://www.w3.org/1999/xlink" xlink:title="potassium hydroxide" id="ABBRID0E5LBG" xlink:type="simple">KOH</abbrev>.</p></tp:treatment-sec><tp:treatment-sec sec-type="Subiculum" id="SECID0ECMBG"><title>Subiculum.</title><p>Generative hyphae rare, hyaline, thin-walled, occasionally branched and simple septate, 2.5–3 μm in diam; skeletal hyphae dominant, rust-brown, thick-walled with a wide lumen, unbranched, aseptate, flexuous, loosely interwoven, 3–3.8 μm in diam.</p></tp:treatment-sec><tp:treatment-sec sec-type="Tubes" id="SECID0EHMBG"><title>Tubes.</title><p>Generative hyphae rare, mostly present at dissepiment edges and subhymenium, hyaline, thin-walled, occasionally branched and frequently simple septate, 1.8–2.8 μm in diam, some of them at dissepiment edges and in the hymenium encrusted with small crystals; skeletal hyphae dominant, yellowish brown, thick-walled with a wide lumen, unbranched, aseptate, flexuous to more or less straight, subparallel along the tubes, 2.5–3.8 μm in diam. Irregular crystals usually present among trama and hymenia.</p></tp:treatment-sec><tp:treatment-sec sec-type="Hymenium" id="SECID0EMMBG"><title>Hymenium.</title><p>Hymenial setae frequent, mostly originating from hymenium, subulate, dark brown, thick-walled, 35–60 × 4.5–7 μm; cystidioles fusoid, sometimes covered with crystals, hyaline and thin-walled, 15–22 × 3–5 μm; basidia barrel-shaped, with four sterigmata and a simple septum at the base, 9–11 × 4.5–5.5 μm; basidioles frequently in hymenium, similar in shape to the basidia, but slightly smaller. Basidiospores cylindrical, hyaline, thin-walled, smooth, usually glued in tetrads, <abbrev xmlns:xlink="http://www.w3.org/1999/xlink" xlink:title="Melzer’s reagent" id="ABBRID0ESMBG" xlink:type="simple">IKI</abbrev>–, <abbrev xmlns:xlink="http://www.w3.org/1999/xlink" xlink:title="Cotton Blue" id="ABBRID0EWMBG" xlink:type="simple">CB</abbrev>–, with some small guttules, (5.2–)5.8–7(–7.2) × (1.8–)2–2.5(–2.8) μm, L = 6.37 μm, W = 2.28 μm, Q = 2.57–2.88 (n = 60/2).</p></tp:treatment-sec><tp:treatment-sec sec-type="Additional specimen examined (paratype)" id="SECID0E1MBG"><title>Additional specimen examined (paratype).</title><p>China. Hainan Province: Wuzhishan County, Wuzhishan Nature Reserve, 14 Nov 2015, on fallen angiosperm branch, Dai 16155 (<named-content xmlns:xlink="http://www.w3.org/1999/xlink" content-type="dwc:institutional_code" xlink:type="simple">BJFC</named-content> 020252).</p><fig id="F5" position="float" orientation="portrait"><object-id xmlns:xlink="http://www.w3.org/1999/xlink" content-type="doi" xlink:type="simple">10.3897/mycokeys.61.46799.figure5</object-id><object-id xmlns:xlink="http://www.w3.org/1999/xlink" content-type="arpha" xlink:type="simple">2853C410-F29E-552C-868F-306CA5C60524</object-id><label>Figure 5.</label><caption><p>Microscopic structures of <italic><tp:taxon-name><tp:taxon-name-part taxon-name-part-type="genus" reg="Fuscoporia">Fuscoporia</tp:taxon-name-part> <tp:taxon-name-part taxon-name-part-type="species" reg="ramulicola">ramulicola</tp:taxon-name-part></tp:taxon-name></italic> (Holotype, Dai 15723) <bold>A</bold> basidiospores <bold>B</bold> basidia and basidioles <bold>C</bold> cystidioles <bold>D</bold> hymenial setae <bold>E</bold> generative hyphae at dissepiment edge <bold>F</bold> hyphae from trama <bold>G</bold> hyphae from subiculum.</p></caption><graphic xmlns:xlink="http://www.w3.org/1999/xlink" xlink:href="mycokeys-61-075-g005.jpg" position="float" orientation="portrait" xlink:type="simple" id="oo_364512.jpg"><uri content-type="original_file" xlink:type="simple">https://binary.pensoft.net/fig/364512</uri></graphic></fig></tp:treatment-sec><tp:treatment-sec><!--Section generated to contain objects referenced in tp:taxon-treatment.--><fig id="F3" position="float" orientation="portrait"><object-id xmlns:xlink="http://www.w3.org/1999/xlink" content-type="doi" xlink:type="simple">10.3897/mycokeys.61.46799.figure3</object-id><object-id xmlns:xlink="http://www.w3.org/1999/xlink" content-type="arpha" xlink:type="simple">62A187B4-81CF-59C3-BA79-78A73EF4A04B</object-id><label>Figure 3.</label><caption><p>Basidiocarps of <italic><tp:taxon-name><tp:taxon-name-part taxon-name-part-type="genus" reg="Fuscoporia">Fuscoporia</tp:taxon-name-part></tp:taxon-name></italic>. <bold>A</bold><italic><tp:taxon-name><tp:taxon-name-part taxon-name-part-type="genus" reg="Fuscoporia">F.</tp:taxon-name-part> <tp:taxon-name-part taxon-name-part-type="species" reg="acutimarginata">acutimarginata</tp:taxon-name-part></tp:taxon-name></italic> (Dai 15137) <bold>B</bold><italic><tp:taxon-name><tp:taxon-name-part taxon-name-part-type="genus" reg="Fuscoporia">F.</tp:taxon-name-part> <tp:taxon-name-part taxon-name-part-type="species" reg="ramulicola">ramulicola</tp:taxon-name-part></tp:taxon-name></italic> (Dai 16155). Scale bars: 10 mm.</p></caption><graphic xmlns:xlink="http://www.w3.org/1999/xlink" xlink:href="mycokeys-61-075-g003.jpg" position="float" orientation="portrait" xlink:type="simple" id="oo_364510.jpg"><uri content-type="original_file" xlink:type="simple">https://binary.pensoft.net/fig/364510</uri></graphic></fig></tp:treatment-sec></tp:taxon-treatment>
